# Supplementary material for: Translation of COVID-19 Serology Test on Foil-Based Lateral Flow Chips: A Journey from Injection Molding to Scalable Roll-to-Roll Nanoimprint Lithography
Source: Biosensors (Basel). 2025 Apr 4;15(4):229. doi: 10.3390/bios15040229 (PMC12024825; doi:10.3390/bios15040229)
Supplement: Supplementary file 1 [file biosensors-15-00229-s001.zip]

Archive with 1 entries (1 files):
- biosensors-3401671-supplementary.pdf
